# Supplementary material for: Comprehensive Characterization of the FATs Gene Family in Maize: Phylogeny, Expression Patterns, and Regulatory Networks
Source: Genes (Basel). 2025 Aug 30;16(9):1035. doi: 10.3390/genes16091035 (PMC12470007; doi:10.3390/genes16091035)
Supplement: Supplementary file 1 [file genes-16-01035-s001.zip]

Archive with 2 entries (2 files):
- FAT_Table S1.pdf
- Table_S2_GO_enrichment_with_gene_names.xlsx
