# Supplementary material for: Comprehensive Characterization of the FATs Gene Family in Maize: Phylogeny, Expression Patterns, and Regulatory Networks
Source: Genes (Basel). 2025 Aug 30;16(9):1035. doi: 10.3390/genes16091035 (PMC12470007; doi:10.3390/genes16091035)
Supplement: Supplementary file 1 [file genes-16-01035-s001.zip › Table_S2_GO_enrichment_with_gene_names.xlsx]

## Sheet: Sheet1
Table S2: GO functional annotation.
ONTOLOGY	ID	Description	GeneRatio	BgRatio	pvalue	p.adjust	qvalue	geneID	Count
BP	GO:0009113	purine nucleobase biosynthetic process	3/5	11/13516	4.0068e-09	5.6096e-08	NA	FATB5/FATB1/FATB2	3
BP	GO:0043101	purine-containing compound salvage	3/5	16/13516	1.3591e-08	9.514e-08	NA	FATB5/FATB1/FATB2	3
BP	GO:0006144	purine nucleobase metabolic process	3/5	19/13516	2.351e-08	1.0971e-07	NA	FATB5/FATB1/FATB2	3
BP	GO:0046112	nucleobase biosynthetic process	3/5	25/13516	5.5766e-08	1.9518e-07	NA	FATB5/FATB1/FATB2	3
BP	GO:0009112	nucleobase metabolic process	3/5	51/13516	5.0347e-07	1.4097e-06	NA	FATB5/FATB1/FATB2	3
BP	GO:0043094	cellular metabolic compound salvage	3/5	79/13516	1.9059e-06	4.447e-06	NA	FATB5/FATB1/FATB2	3
BP	GO:0046148	pigment biosynthetic process	3/5	167/13516	1.8194e-05	3.5394e-05	NA	FATB5/FATB1/FATB2	3
BP	GO:0072522	purine-containing compound biosynthetic process	3/5	173/13516	2.0225e-05	3.5394e-05	NA	FATB5/FATB1/FATB2	3
BP	GO:0042440	pigment metabolic process	3/5	220/13516	4.1529e-05	6.4601e-05	NA	FATB5/FATB1/FATB2	3
BP	GO:0072521	purine-containing compound metabolic process	3/5	299/13516	0.00010371	0.00014519	NA	FATB5/FATB1/FATB2	3
BP	GO:0055086	nucleobase-containing small molecule metabolic process	3/5	434/13516	0.00031333	0.00039878	NA	FATB5/FATB1/FATB2	3
BP	GO:0006633	fatty acid biosynthetic process	2/5	148/13516	0.001165	0.00136	NA	FATA1/FATA2	2
BP	GO:0006631	fatty acid metabolic process	2/5	268/13516	0.003765	0.004055	NA	FATA1/FATA2	2
BP	GO:0072330	monocarboxylic acid biosynthetic process	2/5	295/13516	0.004545	0.004545	NA	FATA1/FATA2	2
MF	GO:0003999	adenine phosphoribosyltransferase activity	3/5	10/11531	4.693e-09	1.8772e-08	NA	FATB5/FATB1/FATB2	3
MF	GO:0106130	purine phosphoribosyltransferase activity	3/5	10/11531	4.693e-09	1.8772e-08	NA	FATB5/FATB1/FATB2	3
MF	GO:0016763	pentosyltransferase activity	3/5	91/11531	4.7011e-06	1.2536e-05	NA	FATB5/FATB1/FATB2	3
MF	GO:0004312	fatty acid synthase activity	2/5	24/11531	4.136e-05	7.1919e-05	NA	FATA1/FATA2	2
MF	GO:0016790	thiolester hydrolase activity	2/5	25/11531	4.4949e-05	7.1919e-05	NA	FATA1/FATA2	2
MF	GO:0016757	glycosyltransferase activity	3/5	427/11531	0.00047694	0.00063592	NA	FATB5/FATB1/FATB2	3
MF	GO:0016747	acyltransferase activity, transferring groups other than amino-acyl groups	2/5	230/11531	0.003807	0.004351	NA	FATA1/FATA2	2
MF	GO:0016746	acyltransferase activity	2/5	264/11531	0.004989	0.004989	NA	FATA1/FATA2	2
